# Supplementary material for: Oral Administration of Neratinib Maleate-Loaded Lipid–Polymer Hybrid Nanoparticles: Optimization, Physical Characterization, and In Vivo Evaluation
Source: Pharmaceutics. 2025 Feb 8;17(2):221. doi: 10.3390/pharmaceutics17020221 (PMC11858839; doi:10.3390/pharmaceutics17020221)
Supplement: Supplementary file 1 [file pharmaceutics-17-00221-s001.zip]

Archive with 1 entries (1 files):
- pharmaceutics-3438022-supplementary.pdf
